# Supplementary material for: “Is My Brain Ever Going to Work Fully Again?”: Challenges and Needs of Cancer Survivors with Persistent Cancer-Related Cognitive Impairment
Source: Cancers (Basel). 2023 Nov 8;15(22):5331. doi: 10.3390/cancers15225331 (PMC10669848; doi:10.3390/cancers15225331)
Supplement: Supplementary file 1 [file cancers-15-05331-s001.zip]

Archive with 1 entries (1 files):
- cancers-2625567-supplementary.pdf
